# Supplementary material for: Construction of a lncRNA-associated competing endogenous RNA regulatory network after traumatic brain injury in mouse
Source: Mol Brain. 2022 May 2;15:40. doi: 10.1186/s13041-022-00925-8 (PMC9063179; doi:10.1186/s13041-022-00925-8)
Supplement: Supplementary file 2 — Additional file 2. The list of DElncRNAs and DEmRNAs. [file 13041_2022_925_MOESM2_ESM.xlsx]

## Sheet: Sheet1
Additional file 2. The list of DElncRNAs and DEmRNAs
Upregulated lncRNA	AI506816	Downregulated lncRNA	C730002L08Rik	Upregulated mRNA	Gfap	Downregulated mRNA	P2ry12
	Ifi30		Gm12371		C4b		Dio2
	Neat1		C030018K13Rik		Vim		Tafa1
	F630028O10Rik		Prdm16os		Emp1		Cacng3
	H19		Gm15721		Timp1		Ptn
	Gm34567		Gm13716		Cd44		Camkk2
	Morrbid		1700047F07Rik		Msr1		Ankrd34c
	Gm47316		Gm29514		Arg1		Lamp5
	AU020206		Gm29674		Galnt15		Tmem196
	Gm13293		4933439C10Rik		Tgm1		Stx1a
	BE692007		Gm3294		Lgals1		Kcnv1
	Mirt2		A830009L08Rik		Tubb6		Adcyap1
	Gm42047		Gm10790		Socs3		Hapln1
	Gm12349		Gm3693		Tnc		Tmem44
	4732419C18Rik		Gm39822		Tgfbi		Unc13a
	Ttc39aos1		Gm35161		Spp1		Exph5
	AC113595		AA387883		Hspb1		Mfge8
	Gm44850		A930002C04Rik		Cnn3		Kcnh7
	4930430E12Rik		Gm30371		Apod		Gabrd
	AI662270		Gm46633		Anxa2		Etv5
	Gm49172		Gm3510		Adam8		Npy1r
	Gm12530		Gm26588		Nes		Prmt8
	Gm16174		Gm42864		Pros1		Btbd17
	Mir17hg		Gm45552		Msn		Myorg
	Gm44751		Gm20752		Tnfrsf1a		Kcnh3
	Gm15564		Fzd10os		Atf3		Cldn10
	Gm45774		Gm36823		Rhoj		Itm2a
	Gm20559		Gm28800		Odc1		Pltp
	Mirt1		Gm50024		Glipr2		Cbln2
	Gm39090		Gm46637		Tnfrsf12a		Cckbr
	Gm6999		Gm13601		Tagln2		Frzb
	Gm38403		Gm5820		Lgals3		Scube1
	Sap30bpos		Gm31518		Stat3		Crhr1
	G530011O06Rik		9630014M24Rik		Gm10801		Kcnh5
	Gm46224		Gm4544		Il4ra		Cadps2
	Airn		2810407A14Rik		Fcgr2b		Prom1
	Gm36161		Gm33027		Sbno2		Slc40a1
	C530044C16Rik		Gm27202		Clic1		Crh
	Gm50012		Gm47415		Pdpn		Sema3a
	2310001H17Rik				Serpina3n		Osbpl3
	9330175E14Rik				C3ar1		Siglech
	Gm39556				Tlr13		Abca9
	Gm16310				Adamts1		Wnt9a
	D330037F02Rik				Ctsc		Gpr17
	Mir155hg				Hbegf		Col11a2
	Lncenc1				Flna		Hes5
	Gm36043				Vwf		Hmcn1
					Parp3		Vip
					S100a6		Slc22a8
					Ms4a6d		Ppp1r3g
					Ccl9		Ddit4l
					Il33		Gucy2g
					Slc14a1		Myoc
					Ccl12		Pdzph1
					Mt1		Serpinb8
					Igfbp3		Mycn
					Cd93		Edn3
					Capg		1110032F04Rik
					Aspg		Tcap
					Plin2		Nphs1
					Klk6		Rpe65
					Gm21738		Pcsk1
					Dab2		Fmod
					S1pr3		Gm11627
					Ctla2a		Adamtsl2
					Gm10722		Ryr1
					Plaur		Gask1b
					Ccl6		Sowahb
					Hspb8		Slc19a3
					Mvp		Fzd2
					Cd109		Kirrel2
					Ccr2		Rad51ap2
					Cyp1b1		Myom3
					Mt2		Gm765
					Vwa5a		Cort
					Tgm2		Kcnh4
					Ggta1		Rspo1
					Lyz2		Nr4a1
					Ccr1		Npnt
					S100a10		Crispld1
					Adamts9		Hkdc1
					Cd68		Akr1c14
					Iqgap1		Gm29695
					Fgf2		Slc2a5
					C5ar1		Cartpt
					Fcgr3		Hspb3
					Arpc1b		H3c8
					Tspan4		Crybb1
					Cd151		Olfr464
					Srgn		Baiap2l2
					Akap12		Tspan11
					Pdlim4		Ogn
					Ctsz		Myl4
					Ifitm3		Mettl11b
					Itgb2		Nphs2
					Gm10717		Tceal7
					Col16a1		Zfp459
					Lcp1		Tgm3
					Lrig1		Xirp2
					Col5a3		Myom2
					Ly86		Samd3
					Tpm4		Btn2a2
					Cd53		Asb11
					Cd9		Usp43
					Fcer1g		Adrb3
					Slc5a3		Slc22a6
					Trf		Fam180a
					S100a16		Ocm
					Akr1b8		Inhbe
					C1qb		Omd
					Nek6		Egr1
					Sdc1		Tbx22
					Lbp		Col1a1
					Gpnmb		Slc47a1
					Jun		Hcrtr1
					Cd63		Npc1l1
					Mmp19		Gkn3
					Gm10718		Gm17087
					Lilr4b		1700123L14Rik
					Fxyd5		Upk1b
					Slc39a1		Hs3st3a1
					Sgpl1		Chp2
					Mrps6		Tcf21
					Angptl4		Aldh1a7
					Bdkrb2		1700003F12Rik
					Pecam1
					Gm10800
					Ccl3
					Sdc4
					Lox
					Thbs1
					Clcf1
					Tspo
					Ahnak
					Dhrs1
					Sphk1
					Nckap1l
					Plek
					Cd52
					Chil3
					Ptpn6
					Angpt2
					Plce1
					Il13ra1
					Gm11168
					Ptges
					Jpt2
					Amotl1
					Ifi204
					Maff
					Bcl3
					Efemp2
					Hk2
					Il1r1
					Tlr4
					Gldn
					Tmbim1
					Wwtr1
					Aldh1a2
					Upp1
					Ifitm2
					Lcn2
					Ier3
					Trim47
					Slc11a1
					Ptprc
					Ch25h
					Emp3
					Csf2rb
					Ly6a
					Lyn
					Itga5
					Ptx3
					Ltbr
					Ms4a6b
					B3gnt5
					Ifi207
					Cd72
					Cd300lf
					Nupr1
					Hcls1
					Ampd3
					Il11
					Acer2
					Rhoc
					Hspb6
					Fcgr1
					Tlr2
					Uhrf1
					Ano6
					Tgif1
					Arid5a
					F13a1
					Fam111a
					Mcm3
					Slfn2
					Apobec1
					Ftl1
					Serpine1
					Csf1
					Gadd45g
					Lpl
					Irf9
					Lcp2
					Lilrb4a
					Vasp
					B4galt1
					Aff1
					Cebpd
					Steap4
					Vav1
					Il1r2
					Cxcr2
					Tead1
					Cxcr4
					Arhgdib
					Cd24a
					Gcnt1
					Pirb
					Slc15a3
					Ms4a6c
					Pla2g4a
					Irgm1
					Lif
					Mmp12
					Myof
					Tlr1
					Rab32
					Cd14
					Sgms2
					Mmp14
					Mdfic
					Fgfrl1
					Col4a1
					Cyba
					Cyth4
					Pf4
					Litaf
					Zfp36
					Ccr5
					Gpr35
					Bin2
					Stab1
					Fcgr4
					Ccl4
					Mcm6
					Aldh1a3
					Hk3
					Cdkn1a
					Col3a1
					Clec4n
					Fgl2
					Fermt3
					Mtmr11
					Plbd1
					Hmga1b
					P2ry6
					Loxl1
					Cd84
					Dock2
					Fes
					Anxa3
					Has2
					Fyb
					Map3k6
					Slfn4
					Ifitm1
					Itgam
					AA467197
					Serpinh1
					Eda2r
					S100a13
					Myc
					Ecscr
					Psmb8
					Ccl2
					Igfbp7
					Slfn1
					Ncf1
					Hck
					Cd36
					Myd88
					Nfe2l2
					Eif2ak2
					Itpripl2
					Adm
					Hmga1
					Clic4
					Lgals3bp
					Ucp2
					Hp
					Cd74
					Ccdc9b
					Fgr
					Csf3r
					Il18rap
					Epha2
					Rac2
					Tmem106a
					Ace
					Cdh5
					Pik3ap1
					Slc10a6
					Glis3
					Ifi209
					Arhgap30
					Foxj1
					Bst1
					Mgst1
					Stx11
					Sell
					Cytip
					Fam129b
					Syngr2
					Tnfrsf1b
					Tlr7
					Runx1
					Igsf6
					Galnt6
					Adgrf4
					Slpi
					Tnn
					Gm10719
					Slc4a11
					P4ha3
					Card19
					Cd244a
					Adam12
					Ehd2
					Naip2
					Fas
					H2-Ab1
					Mmp8
					Spi1
					Il1rn
					Irf5
					Lat2
					Dysf
					Gbp2
					Apobec3
					Eif4ebp1
					Samsn1
					Milr1
					Mgp
					S100a9
					Bag3
					Serping1
					Stk40
					Cp
					Zbp1
					Trim30b
					Gadd45b
					Layn
					Tmem176a
					Dpm3
					Clec5a
					Rab7b
					Lrg1
					Parp9
					Procr
					Rab3il1
					Zc3hav1
					Ahnak2
					Pappa
					Pvr
					Rhbdf1
					Apbb1ip
					Ppp1r14b
					AB124611
					Tmem252
					Cdk6
					Slc12a7
					Tyrobp
					Fhad1
					Ccl7
					Mmp3
					Gpr65
					S1pr2
					Emilin1
					Atp2c2
					Trim30a
					Serpinf2
					Mapkapk3
					Cxcl16
					Slc25a24
					Grrp1
					Spidr
					Crispld2
					Casp8
					Tirap
					Aqp1
					Cxcl3
					Birc3
					Aldh1l2
					Alox5ap
					Gadd45a
					Hspg2
					Mmp9
					Map3k8
					Hcar2
					Slc37a2
					Anxa4
					Rbm47
					Tes
					Plcg2
					Slfn8
					H2-Q4
					Klhl6
					S100a11
					Nfam1
					Piezo1
					Il6
					Cxcl2
					Slc16a3
					Sh3bp2
					Adamtsl3
					Clec4d
					F10
					Trem1
					Nlrc5
					Cchcr1
					Ehd4
					H2-Aa
					Abhd12b
					Gpr84
					Cd300ld
					Rnf125
					Nfkbiz
					Anxa1
					Ncf4
					Dcn
					Itgax
					Sh3pxd2b
					Wfdc17
					Atp8b4
					Tfpi2
					Rgs1
					Gbp7
					Apobr
					Cd300lb
					Ifi211
					Bst2
					Rab37
					Syk
					Cxcl1
					Emilin2
					Ifi27l2a
					Cxcl10
					Cebpb
					Trim56
					Fam167a
					Zfp217
					Mefv
					Cnn2
					Dok2
					Myo1g
					Ppp1r3b
					Ppp1r18
					Mcm2
					Pim1
					Myo1f
					Ecm1
					Cd48
					Tap1
					Slfn9
					Tap2
					Irf8
					Orai1
					Gm13889
					Mcemp1
					Timeless
					Selp
					Zfp185
					Ddx58
					Sele
					Scara5
					B430306N03Rik
					Fpr1
					Themis2
					H2-K1
					Lrrc32
					P2ry2
					B3gnt3
					Hmga2
					H2-Eb1
					Abcc3
					Npl
					Psd4
					Parp12
					Cd180
					Col27a1
					Cela1
					Xaf1
					Baz1a
					Tnf
					Slc16a9
					Ifi205
					Gpr151
					Igsf10
					Plscr1
					Nfkb2
					Pilra
					Stra6
					Clec4e
					Csf2rb2
					Kif18a
					Neurl3
					Nfkbia
					Smim3
					Itgal
					Rbp1
					Elf4
					Rhbdf2
					Ifit3b
					Antxr2
					Ms4a4c
					Ly9
					Cyp4f18
					Usp18
					Cd274
					Itga2b
					Prrx2
					Micall2
					Il1f9
					Dap
					A730049H05Rik
					Cldn1
					Icosl
					Piezo2
					Ftl1-ps1
					Trim30d
					Prrg4
					Abcb1b
					Krt75
					S100a4
					Ptafr
					Bcl2a1b
					Ripk3
					Gsdmd
					Il19
					Ppl
					Sfrp4
					Acat3
					Acod1
					Esm1
					Plekhd1
					Asap3
					Prg4
					Cybb
					Serpina3m
					Sprr1a
					Casp4
					Kcne4
					Ltbp2
					Lrrc25
					Spsb2
					Chil1
					Snx20
					Rab20
					Pycard
					Rin3
					Ehf
					Fpr2
					Oasl1
					Syt15
					Nlrp3
					Slc43a3
					Pgf
					Pstpip1
					Phf11d
					Trim25
					Lpin3
					Dsc3
					Tnfrsf23
					Glycam1
					Trim21
					Hmgb2
					Wdfy4
					S100a8
					Dmkn
					Asprv1
					Plin4
					Tbxas1
					Stfa2l1
					Ret
					Rtp4
					Serpina3i
					Cda
					H2-Q10
					Il7r
					C1ra
					Ppbp
					Cdsn
					Gm17535
					Tnfrsf26
					Tmem173
					Irf1
					Tnfsf8
					Nuak2
					F5
					Gpr141
					Dhrs9
					Soat2
					Rassf4
					Cd38
					Ikbke
					Oas3
					Icam1
					Ncf2
					Plekhg2
					Ccdc88b
					Sash3
					Tead4
					Igf2bp2
					Glra1
					Igtp
					Rras
					Sirpb1c
					Osm
					Ptgr1
					Alox5
					Cstdc4
					Sbsn
					Cdc6
					Car13
					Il1b
					Retnlg
					Ddx60
					Crabp2
					Anxa8
					Was
					Itprip
					Tgfb1
					Itpripl1
					Slc28a2
					Siglec1
					Tnfaip2
					Acp5
					Zc3h12a
					Sp110
					Nradd
					Folr1
					Slamf9
					Lum
					Relb
					Frrs1
					Traf1
					Mylk2
					Lyve1
					Cdh23
					Nipal1
					Fignl1
					Ereg
					Oasl2
					Lpxn
					Ly6c2
					Tmem72
					Mlkl
					Arl11
					Lmod2
					Isg15
					Tmco4
					Fblim1
					Lpo
					Serpinb2
					Mustn1
					Tnni1
					Srarp
					Cxcl5
					Efna1
					Aim2
					Cmklr1
					Btk
					Drd4
					Ifit3
					Plac8
					Des
					Spint1
					Mcoln2
					Trib3
					Irak3
					F2rl2
					Treml2
					Greb1
					Plekha4
					Dpep2
					Lars2
					Phf11b
					Myo1h
					Erich2
					Ifitm6
					Nlrp12
					Trpv4
					Stc2
					Dtx3l
					Klk9
					Tead3
					Slamf7
					Gm5150
					Plscr2
					Pira2
					Ifi213
					Zc3h12d
					Lrp2
					Ackr1
					Klc3
					Oas1a
					Piwil2
					Ada
					Fhl3
					Cd1d1
					Zbtb42
					Renbp
					Cgas
					Oas1g
					Kntc1
					Cdt1
					Serinc2
					Ccn5
					Ccl20
					Rnf213
					Fosl1
					Ccl19
					Sirpb1b
					A530064D06Rik
					Tlr8
					Olfr920
					Fut4
					Slc39a4
					Kctd11
					Gucy2c
					Slc7a7
					Il2rg
					Cd101
					Gbp3
					Lilra6
					Iigp1
					Fut2
					Ifi202b
					Hs3st3b1
					Mcm10
					Adamtsl4
					Klra2
					Dhx58
					Ccl11
					Kcnn4
					Osgin1
					Ifi203
					Lgals9
					Ip6k3
					Ercc6l
					A630001G21Rik
					Ms4a4a
					Csf3
					Gm19935
					Tnfsf14
					Glipr1
					Bcl2a1d
					Ube2l6
					Cpa4
					Gal
					Phox2a
					Ifi206
					Cks1b
					Irgm2
					Batf
					Ccn1
					Tfec
					Gpx3
					Nxpe5
					Nos2
					Trpm6
					Fga
					Mlf1
					Gm4951
					Rinl
					Wnt9b
					Hbb-bs
					Cnr2
					Drc7
					Tarm1
					Rhod
					Sncg
					Gngt2
					Inmt
					Stat5a
					F7
					H2-DMb1
					Mcub
					Gtse1
					Otx2
					Rab44
					Prokr1
					Ifit1
					Pilrb1
					Tnfaip8l2
					Gm6377
					Nox4
					Pkn3
					Tnfsf9
					Krt6a
					Rflna
					Hba-a1
					Apob
					Oas2
					Ltb4r1
					Mocos
					Plp2
					Btc
					Clec4a1
					Gm21188
					Pilrb2
					Gbp6
					Wnt3
					Epsti1
					Hdc
					Krt8
					Crocc2
					Gins2
					C1s1
					Gipr
					Gm14548
					Arhgap9
					Cd177
					Gm15737
					Slamf6
					Ifi47
					Plpp2
					ETV3L
					Ttr
					Gins1
					Blnk
					Clec4a2
					Lalba
					P2ry10
					Plb1
					Ms4a7
					Lrrc15
					Ifnlr1
					Gimap4
					Steap1
					Slc44a3
					Serpina3f
					Mat1a
					Ucn2
					Asf1b
					Tlr6
					Wdr63
					Pkd1l2
					Tnfrsf10b
					Nlrp1a
					Mdfi
					Tram2
					Ulbp1
					Pipox
					Muc1
					Itga11
					Itgad
					Sp140
					Sucnr1
					Sirpb1a
					Pon3
					Chaf1b
					Mmp13
					Htra4
					Pirt
					Krt18
					Ptpn7
					Nrap
					Ccrl2
					Sult1c2
					Il1a
					Il2rb
					Slc5a1
					Bcl2a1a
					Nhlh2
					Dnmt3l
					Fgf21
					Ly6d
					Ptrh1
					Scgb3a1
					Adamts14
					Cdca7l
					Gm10715
					B3gnt7
					Omp
					Cdk15
					Tecta
					Spn
					Tcaf2
					Loxl4
					Ms4a8a
					Tspan32
					Ticam2
					P2rx5
					Gm10720
					F830016B08Rik
					Cd200r1
					Tc2n
					Hlx
					Cd69
					Krt16
					Prkcd
					Tes3-ps
					Irx3
					Cldn2
					Itgb7
					Nod2
					Apol6
					Slc9a4
					Cxcl9
					Epcam
					Olfm4
					Rsad2
					Tjp3
					Hist1h2bq
					Irx2
					Socs1
					Lhx9
					Atp2a1
					Aoah
					Sox7
					5430427O19Rik
					Psma8
					Popdc3
					Fam221a
					Samd11
					Loxl2
					Itih4
					Irf7
					Gm9733
					Cyp24a1
					Cngb1
					Jaml
					Cst7
					Pou4f1
					Clec4a3
					Slc4a5
					Ppm1j
					Ccl5
					Gm4841
					Srpx2
					Il12rb1
					Parp14
					Tmem154
					Il21r
					Marco
					Gbp10
					Slamf8
					Oit3
					Irx1
					Ms4a4b
					Cd5l
					Naip6
					Adgrg3
					Vsig10l
					Gm4952
					Tafa3
					Gdf15
					Tmem156
					Tnfsf11
					1700093K21Rik
					Ppp1r32
					Olr1
					Msln
					C1rl
					Kcnj15
					Mfrp
					Gm10721
					Snai1
					Acox2
					Angpt4
					Nxf7
					Prok2
					Fgf18
					Sec14l4
					Slc6a14
					Ppp1r3a
					Cdcp3
					Klk7
					Gja5
					Slc12a3
					Dnaaf3
					Ugt1a7c
					Rnf183
					Nek5
					Eppk1
					Rufy4
					Ly6i
					Piwil4
					Sec14l3
					Car9
					2200002D01Rik
					Mrgpra6
					Iqgap3
					Bpifb1
					Ccdc180
					Retn
					Isg20
					Gm6169
					Hmcn2
					Frem3
					9130230L23Rik
					Krt90
					Cd22
					Gsdma
					Gmfg
					Adora3
					Gbp5
					Loxhd1
					Mrgpra9
					Ghsr
					Tlcd2
					Cdc34b
					Slco1a5
					Asb4
					Ptgir
					Trim30c
					4930550C14Rik
					Serpinb5
					Prss56
					Siglece
					Serpina3c
					Gimap5
					Dscc1
					Ak9
					Krt17
					Gm10591
					Gimap3
					Efna4
					Madcam1
					Acap1
					Eef1akmt4
					Cep55
					Wfikkn2
					Adgb
					Bdkrb1
					Dnase1l3
					Fndc3c1
					4833427G06Rik
					Gm8251
					Tcf7l2
					Ctsw
					Btla
					Gm15448
					Psmb9
					Olfr658
					BC035947
					Slc17a9
					Gpr132
					Fabp4
					Crct1
					Ooep
					Cenpi
					Il21
					Bicdl2
					Tmem37
					Stra6l
					Slc6a12
					Erp27
					Ccl22
					Hrct1
					Ssc5d
					Gjb4
					Lrrc37a
					Tspear
					Fndc7
					Itk
					Mall
					Hal
					Apoa1
					Olfr56
					Runx3
					Oas1h
					Ccr6
					Ms4a4d
